# Supplementary material for: GRF2 Is Crucial for Cone Photoreceptor Viability and Ribbon Synapse Formation in the Mouse Retina
Source: Cells. 2023 Nov 4;12(21):2574. doi: 10.3390/cells12212574 (PMC10650203; doi:10.3390/cells12212574)
Supplement: Supplementary file 1 [file cells-12-02574-s001.zip]

Archive with 2 entries (2 files):
- Figure legend S1.docx
- Figure S1 last.pdf
